# Supplementary material for: Structured Case-Based Ethics Discussion for Trainees and Faculty on Dermatopathology
Source: MedEdPORTAL. 2023 May 16;19:11314. doi: 10.15766/mep_2374-8265.11314 (PMC10185701; doi:10.15766/mep_2374-8265.11314)
Supplement: Supplementary file 1 — Dermatoethics Primer.pptxEthics in Dermatopathology.pptxFacilitators Guide.docxFeedback Survey.docx [file mep_2374-8265.11314-s001.zip]

Archive with 5 entries (5 files):
- A. Dermatoethics Primer.pptx
- B. Ethics in Dermatopathology.pptx
- C. Facilitators Guide.docx
- D. Feedback Survey.docx
- Educational Summary Report_11314.pdf
